# Supplementary material for: Mortality rates from asbestos-related diseases in Italy during the first year of the COVID-19 pandemic
Source: Front Public Health. 2024 Jan 16;11:1243261. doi: 10.3389/fpubh.2023.1243261 (PMC10824953; doi:10.3389/fpubh.2023.1243261)
Supplement: Supplementary Table S1 — Deaths from COVID-19 and other causes, Italy, 2010–2020. [file Data_Sheet_1.ZIP › S1.xlsx]

## Sheet: S1
Table S1. Deaths for COVID-19 and other causes. Italy 2010-2020
Age group		Number of deaths				Percent variation 2020 vs average 2015-2019
	2010-2014	2015-2019	2020
	All causes	All causes	COVID-19	Other causes	All causes	Other causes (all except COVID-19)	All causes
		Males and females
00-49	115133	99483	785	17827	18612	-10.4018	-6.45638
50-64	260976	258456	5273	52707	57980	1.96513	12.1661
65-79	823728	809800	23162	161157	184319	-0.495801	13.8053
≥ 80	1790738	2021153	49453	435942	485395	7.84488	20.0787
Unknown	81	249	0	18	18
Total	2990656	3189141	78673	667651	746324	4.67568	17.0102
		Males
00-49	73971	63534	541	11413	11954	-10.1819	-5.92439
50-64	165279	161593	3971	32852	36823	1.65044	13.9375
65-79	493684	484520	16205	96647	112852	-0.265211	16.4575
≥ 80	716638	816377	23446	177571	201017	8.75551	23.1153
Unknown	66	162	0	16	16
Total	1449638	1526186	44163	318499	362662	4.34475	18.8132
		Females
00-49	41162	35949	244	6414	6658	-10.7903	-7.39659
50-64	95697	96863	1302	19855	21157	2.49011	9.21095
65-79	330044	325280	6957	64510	71467	-0.839277	9.85459
≥ 80	1074100	1204776	26007	258371	284378	7.22782	18.0211
Unknown	15	87	0	2	2
Total	1541018	1662955	34510	349152	383662	4.97939	15.3555
