# Supplementary material for: Mortality rates from asbestos-related diseases in Italy during the first year of the COVID-19 pandemic
Source: Front Public Health. 2024 Jan 16;11:1243261. doi: 10.3389/fpubh.2023.1243261 (PMC10824953; doi:10.3389/fpubh.2023.1243261)
Supplement: Supplementary Table S1 — Deaths from COVID-19 and other causes, Italy, 2010–2020. [file Data_Sheet_1.ZIP › S2.xlsx]

## Sheet: Foglio1
Table S2. Number of deaths due to and involving mesothelioma and asbestosis, by age group, sex and year. Italy, 2010-2020
	Underlying cause												Multiple cause
Age group	Deaths due to mesothelioma				Deaths due to mesothelioma of pleura				Deaths due to asbestosis				Deaths involving mesothelioma of pleura				Deaths involving asbestosis
	Males	Females	Total		Males	Females	Total		Males	Females	Total		Males	Females	Total		Males	Females	Total
	2010
0-49	16	11	27		9	5	14		0	0	0		11	5	16		0	0	0
50-64	190	54	244		160	43	203		0	0	0		165	48	213		9	0	9
65-79	551	198	749		456	168	624		18	0	18		482	176	658		81	5	86
≥ 80	205	139	344		166	110	276		32	3	35		181	116	297		102	5	107
Total	962	402	1364		791	326	1117		50	3	53		839	345	1184		192	10	202
	2011
0-49	21	8	29		16	6	22		0	0	0		17	6	23		0	0	0
50-64	193	55	248		149	40	189		3	0	3		157	44	201		8	0	8
65-79	544	204	748		443	167	610		19	5	24		462	180	642		81	6	87
≥ 80	224	132	356		181	108	289		27	5	32		189	111	300		109	8	117
Total	982	399	1381		789	321	1110		49	10	59		825	341	1166		198	14	212
	2012
0-49	18	12	30		14	6	20		0	0	0		14	6	20		0	0	0
50-64	147	56	203		113	47	160		1	0	1		117	52	169		9	0	9
65-79	642	222	864		523	172	695		19	3	22		551	184	735		83	10	93
≥ 80	281	140	421		227	110	337		22	4	26		241	115	356		127	11	138
Total	1088	430	1518		877	335	1212		42	7	49		923	357	1280		219	21	240
	2013
0-49	16	9	25		11	4	15		0	0	0		12	5	17		0	0	0
50-64	165	51	216		143	39	182		3	0	3		148	40	188		11	0	11
65-79	630	197	827		522	160	682		11	3	14		553	171	724		107	8	115
≥ 80	293	138	431		242	107	349		34	4	38		257	116	373		107	12	119
Total	1104	395	1499		918	310	1228		48	7	55		970	332	1302		225	20	245
	2014
0-49	16	8	24		13	5	18		0	0	0		14	6	20		0	0	0
50-64	172	61	233		137	42	179		3	1	4		145	46	191		17	2	19
65-79	689	203	892		581	170	751		22	1	23		624	181	805		102	5	107
≥ 80	318	161	479		252	128	380		28	6	34		276	138	414		120	12	132
Total	1195	433	1628		983	345	1328		53	8	61		1059	371	1430		239	19	258
	2015
0-49	14	5	19		12	3	15		0	0	0		13	3	16		0	0	0
50-64	132	68	200		105	54	159		4	0	4		108	57	165		10	2	12
65-79	676	226	902		555	185	740		25	2	27		601	205	806		106	5	111
≥ 80	330	147	477		262	116	378		27	2	29		289	125	414		134	8	142
Total	1152	446	1598		934	358	1292		56	4	60		1011	390	1401		250	15	265
	2016
0-49	18	12	30		10	9	19		0	0	0		10	10	20		0	0	0
50-64	142	42	184		121	30	151		1	1	2		124	30	154		9	1	10
65-79	675	220	895		570	175	745		29	0	29		593	178	771		101	8	109
≥ 80	353	174	527		280	138	418		36	4	40		297	140	437		122	20	142
Total	1188	448	1636		981	352	1333		66	5	71		1024	358	1382		232	29	261
	2017
0-49	10	4	14		6	1	7		0	0	0		6	1	7		0	0	0
50-64	131	36	167		105	24	129		1	0	1		108	25	133		5	1	6
65-79	698	195	893		577	152	729		17	1	18		601	161	762		78	4	82
≥ 80	345	170	515		283	137	420		46	5	51		302	139	441		146	11	157
Total	1184	405	1589		971	314	1285		64	6	70		1017	326	1343		229	16	245
	2018
0-49	11	5	16		7	5	12		0	0	0		7	5	12		0	0	0
50-64	145	39	184		109	27	136		0	0	0		113	27	140		4	0	4
65-79	637	250	887		513	200	713		24	2	26		536	207	743		88	5	93
≥ 80	423	190	613		338	159	497		39	5	44		360	165	525		136	13	149
Total	1216	484	1700		967	391	1358		63	7	70		1016	404	1420		228	18	246
	2019
0-49	13	8	21		8	3	11		0	0	0		8	3	11		0	0	0
50-64	106	53	159		80	40	120		0	0	0		83	40	123		8	0	8
65-79	579	191	770		468	150	618		19	1	20		491	158	649		90	4	94
≥ 80	416	199	615		334	172	506		44	3	47		357	176	533		136	13	149
Total	1114	451	1565		890	365	1255		63	4	67		939	377	1316		234	17	251
	2020
0-49	7	3	10		5	3	8		1	0	1		5	3	8		1	0	1
50-64	102	58	160		76	38	114		0	0	0		82	40	122		5	1	6
65-79	590	176	766		482	140	622		18	0	18		516	150	666		90	5	95
≥ 80	420	196	616		350	155	505		54	1	55		385	167	552		173	11	184
Total	1119	433	1552		913	336	1249		73	1	74		988	360	1348		269	17	286
