# Supplementary material for: Mortality rates from asbestos-related diseases in Italy during the first year of the COVID-19 pandemic
Source: Front Public Health. 2024 Jan 16;11:1243261. doi: 10.3389/fpubh.2023.1243261 (PMC10824953; doi:10.3389/fpubh.2023.1243261)
Supplement: Supplementary Table S1 — Deaths from COVID-19 and other causes, Italy, 2010–2020. [file Data_Sheet_1.ZIP › S3.xlsx]

## Sheet: Supl_TabellaRR2010-2020Iniziale
Table S3 - Mortality due to malignant pleural mesothelioma (MPM) and asbestosis (underlying causes). Standardized mortality rates (per 100,000 inhabitants) and rate ratios of 2020 and 2010-2014 compared to the period 2015-2019.
age group	Deaths				Standardized mortality rate (per 100 thousand inhabitants)				Rate ratio (reference 2015-19)
	Males	Females	Total		Males	Females	Total		Males	Females	Total
Deaths due to mesothelioma of the pleura
	2010-2014
0-49	63	26	89		0.0613406	0.0250255	0.0430412		1.51 (1.08-2.1)	1.25 (0.77-2.03)	1.42 (1.08-1.87)
50-64	702	211	913		2.45734	0.695067	1.54785		1.43 (1.3-1.58)	1.29 (1.09-1.53)	1.40 (1.29-1.52)
65-79	2525	837	3362		12.4785	3.4094	7.52846		1.01 (0.97-1.06)	1.02 (0.94-1.1)	1.01 (0.97-1.05)
80+	1068	563	1631		15.9591	4.63492	8.61294		0.85 (0.79-0.91)	0.85 (0.77-0.93)	0.82 (0.78-0.87)
Total	4358	1637	5995		3.12394	0.876912	1.85036		1.01 (0.98-1.05)	1 (0.98-1.06)	1.01 (0.98-1.04)
	2015-2019
0-49	41	21	62		0.0406565	0.0199658	0.0302701		1	1	1
50-64	518	175	693		1.71524	0.538936	1.10728		1	1	1
65-79	2679	861	3540		12.3438	3.34921	7.46835		1	1	1
80+	1494	721	2215		18.8074	5.4644	10.4712		1	1	1
Total	4732	1778	6510		3.0895	0.876128	1.84085		1	1	1
	2020
0-49	5	3	8		0.0257923	0.0152418	0.0205704		0.63 (0.29-1.39)	0.76 (0.28-2.11)	0.68 (0.37-1.26)
50-64	76	38	114		1.19631	0.560999	0.868927		0.70 (0.57-0.85)	1.04 (0.78-1.4)	0.78 (0.66-0.93)
65-79	482	140	622		11.058	2.74885	6.55533		0.90 (0.83-0.97)	0.82 (0.71-0.95)	0.88 (0.82-0.94)
80+	350	155	505		20.2102	5.60598	11.2391		1.07 (0.97-1.19)	1.03 (0.89-1.19)	1.07 (0.99-1.16)
Total	913	336	1249		2.86293	0.797575	1.69447		0.93 (0.87-0.98)	0.91 (0.89-1.01)	0.92 (0.87-0.97)
Deaths due to asbestosis
	2010-2014
0-49	0	0	0		0	0	0
50-64	10	1	11		0.0349159	0.00340905	0.01864		1.75 (0.75-4.1)	1.08 (0.11-11.03)	1.65 (0.75-3.67)
65-79	89	12	101		0.440336	0.0492723	0.224919		0.84 (0.67-1.06)	2.16 (0.95-4.92)	0.9 (0.72-1.12)
80+	143	22	165		2.34468	0.184655	0.899181		0.86 (0.71-1.04)	1.35 (0.8-2.26)	0.89 (0.75-1.06)
Total	242	35	277		0.187891	0.017042	0.0812071		0.87 (0.75-1)	1.58 (1.53-2.44)	0.91 (0.8-1.04)
	2015-2019
0-49	0	0	0		0	0	0		1	1	1
50-64	6	1	7		0.0199047	0.00316491	0.0112645		1	1	1
65-79	113	6	119		0.522836	0.0228268	0.25066		1	1	1
80+	192	19	211		2.73049	0.137184	1.00928		1	1	1
Total	311	26	337		0.216217	0.0107862	0.0890065		1	1	1
	2020
0-49	1	0	1		0.00561049	0	0.00280023
50-64	0	0	0		0	0	0
65-79	18	0	18		0.41508	0	0.188993		0.79 (0.52-1.21)		0.75 (0.5-1.14)
80+	54	1	55		3.24682	0.0338657	1.2338		1.19 (0.92-1.54)	0.25 (0.05-1.34)	1.22 (0.95-1.57)
Total	73	1	74		0.22595	0.00169329	0.0908021		1.05 (0.84-1.3)	0.16 (0.15-0.84)	1.02 (0.82-1.26)
